# Supplementary material for: The Antipsychotic Drug Aripiprazole Suppresses Colorectal Cancer by Targeting LAMP2a to Induce RNH1/miR‐99a/mTOR‐Mediated Autophagy and Apoptosis
Source: Adv Sci (Weinh). 2024 Nov 8;11(48):2409498. doi: 10.1002/advs.202409498 (PMC11672294; doi:10.1002/advs.202409498)
Supplement: Supplementary file 3 — Supplemental Table 2 [file ADVS-11-2409498-s001.xlsx]

## Sheet: HT29
Product Name	Relative cell viability （%）
Napabucasin	0
LDK378	0
Puromycin 2HCl	0
Lomitapide Mesylate	0
Lomitapide	0
Fingolimod (FTY720) HCl	0
AZD9291	0.854744
Entrectinib (RXDX-101)	2.13679
Cinacalcet HCl	2.64798
Dovitinib (TKI258) Lactate	3.41885
Rigosertib (ON-01910)	4.20561
Bafetinib (INNO-406)	4.20561
Crystal Violet	4.51995
Uprosertib (GSK2141795)	4.7009
Cetylpyridinium Chloride	5.75755
Digoxin	5.75755
LY2835219	5.98295
Epothilone B (EPO906, Patupilone)	7.32087
Flavopiridol (Alvocidib)	8.8785
Amonafide	8.8785
Epirubicin HCl	10.4361
Tepotinib (EMD 1214063)	11.1112
Dacomitinib (PF299804, PF299)	11.165
Crenolanib (CP-868596)	11.165
GSK2126458 (GSK458)	12.6213
Dovitinib (TKI-258) Dilactic Acid	12.6213
Cabazitaxel	12.6213
Daunorubicin HCl	12.6213
Afuresertib (GSK2110183)	13.6753
Ebastine	13.9394
Menadione	15.1551
Carfilzomib (PR-171)	15.534
Vinorelbine Tartrate	15.7575
CO-1686 (AVL-301)	16.2394
Topotecan HCl	16.6667
Adapalene	16.6667
Flubendazole	16.949
Clemastine Fumarate	16.949
TG101348 (SAR302503)	16.9903
Tamoxifen	18.2243
Cetrimonium Bromide (CTAB)	18.4848
Resminostat	19.9029
Paroxetine HCl	19.9029
Dasatinib Monohydrate	20.0855
Afatinib (BIBW2992) Dimaleate	20.0855
Salmeterol Xinafoate	21.2121
Sorafenib	21.3676
Vincristine	22.8972
Docetaxel Trihydrate	23.9317
Nelfinavir Mesylate	23.9394
Carmofur	24.4548
Carvedilol	24.5761
Galeterone	25.7281
Tivantinib (ARQ 197)	27.1844
Amiodarone HCl	27.2083
Chlorprothixene	28.3897
Fostamatinib (R788)	28.6407
Chlorhexidine HCl	28.6407
Sunitinib	29.0599
Haloperidol	29.3353
Ulixertinib (BVD-523, VRT752271)	30.3419
Motolimod (VTX-2337)	31.624
Voxtalisib (XL765, SAR245409)	31.624
Posaconazole	32.243
Rocilinostat (ACY-1215)	32.906
Dinaciclib (SCH727965)	33.0096
Azithromycin	33.4744
Buflomedil HCl	34.4659
Ciprofibrate	34.4659
Toremifene Citrate	34.7456
Teniposide	34.7456
Trametinib (GSK1120212)	35.9222
MEK162 (ARRY-162, ARRY-438162)	36.7522
Cerdulatinib (PRT062070, PRT2070)	36.7522
Raloxifene HCl	36.9159
Vemurafenib (PLX4032, RG7204)	36.9159
Dabrafenib (GSK2118436)	37.3785
Mosapride Citrate	38.4735
Ethacridine lactate monohydrate	39.3939
Cyclobenzaprine HCl	39.3939
Clindamycin palmitate HCl	40.2911
Evacetrapib (LY2484595)	40.2911
Pyrimethamine	41.034
Chlorquinaldol	41.2121
Idebenone	41.7474
Methylprednisolone	42.3727
Nifuroxazide	43.0303
Clofarabine	43.1464
Ketoconazole	43.1464
KPT-330	44.4445
Cyproheptadine HCl	44.5791
Floxuridine	44.704
Pitavastatin Calcium	44.915
Dapoxetine HCl	44.915
Mifepristone	46.1163
Pazopanib	46.1163
Methocarbamol	46.1862
Curcumin	46.1862
Pexmetinib (ARRY-614)	47.0086
Ozanimod (RPC1063)	47.0086
Tamoxifen Citrate	47.4151
Telmisartan	47.4574
Quetiapine Fumarate	47.4574
Lonidamine	47.5726
Pilaralisib (XL147)	48.2906
Elacridar (GF120918)	48.2906
Clorsulon	49.0289
Sotrastaurin	49.0289
Aripiprazole	49.0321
BYL719	50.4852
Carbazochrome sodium sulfonate (AC-17)	50.4852
Filgotinib (GLPG0634)	50.8547
Oxaliplatin	50.9346
Asenapine	50.9346
Meloxicam	51.2709
Tofacitinib (CP-690550,Tasocitinib)	51.9415
Tideglusib	51.9415
Ciclopirox ethanolamine	51.9415
Fludarabine Phosphate	52.4922
Mercaptopurine (6-MP)	52.4922
Dipyridamole	52.5421
Ibrutinib (PCI-32765)	53.3978
Nimodipine	53.8133
Trifluridine	53.8133
Pexidartinib (PLX3397)	54.7009
Oxiracetam	54.8485
Tolvaptan	54.8542
Leflunomide	55.6075
Lopinavir	55.6075
Labetalol HCl	55.7575
Anisotropine Methylbromide	55.7575
Fluocinonide	56.3105
Pirfenidone	56.3105
Mesna	56.3557
Prednisolone	56.3557
Nisoldipine	56.3557
Azacitidine	56.3557
Oxybuprocaine HCl	56.6666
Altretamine	57.1651
Mianserin HCl	57.1651
Oxfendazole	57.6268
Medetomidine HCl	57.7668
Elvitegravir (GS-9137, JTK-303)	58.4048
Fenticonazole Nitrate	58.4048
Rilpivirine	58.5471
Oxybutynin	58.898
Arecoline	59.2231
Otilonium Bromide	59.2231
Diphenidol HCl	59.3939
(R)-(+)-Atenolol	59.3939
Chenodeoxycholic Acid	60.1692
Felodipine	60.1692
Etomidate	60.2804
Acitretin	60.2804
Isotretinoin	60.2804
Oseltamivir Phosphate	60.6794
Clindamycin	60.6794
Diclofenac Diethylamine	60.6794
Cilengitide	61.1112
Prucalopride Succinat	61.2121
Agomelatine	61.838
Bumetanide	61.838
Rotigotine	62.1212
Promethazine HCl	62.1212
Ethionamide	62.7116
Oxaprozin	63.0303
Doxazosin Mesylate	63.3956
Lansoprazole	63.3956
Loratadine	63.3956
Cobicistat (GS-9350)	63.592
Aspirin	63.592
Trelagliptin	63.6753
Antazoline HCl	63.9394
Bosentan	63.9394
Mitotane	63.9827
Butoconazole nitrate	63.9827
Ramelteon	64.9533
Glimepiride	64.9533
Pimecrolimus	64.9573
Albendazole Oxide	65.2539
Cyclandelate	65.7575
Chlorocresol	65.7575
LEE011	66.2394
Linagliptin	66.5046
Amuvatinib (MP-470)	66.5109
Fluconazole	66.5109
Ivermectin	66.5109
Nafamostat Mesylate	66.5109
Cefditoren Pivoxil	66.5251
Amiloride HCl	66.5251
Defactinib (VS-6063, PF-04554878)	67.5214
Ranolazine	67.7963
Diltiazem HCl	67.7963
L-Thyroxine	67.9609
Amoxicillin	67.9609
Ambroxol HCl	67.9609
Prasugrel	68.0685
Cetirizine DiHCl	68.0685
Megestrol Acetate	68.0685
Cyromazine	68.4848
Valnemulin HCl	68.4848
Poziotinib (HM781-36B)	68.8035
Rifapentine	69.0675
Chloroxine	69.0675
Diethylstilbestrol	69.0675
Diclofenac Potassium	69.4172
Celecoxib	69.6262
Cilnidipine	69.6262
Felbamate	69.6262
Gestodene	69.6262
Otenabant (CP-945598) HCl	70.0855
Sulfaguanidine	70.303
Tranylcypromine (2-PCPA) HCl	70.303
Thiabendazole	70.3386
Rifabutin	70.3386
Nicotinic Acid	70.3386
Lomustine	70.3386
Hydroxyurea	70.3386
Gliclazide	70.8735
Dolutegravir (GSK1349572)	70.8735
Epinephrine HCl	70.8735
Coumarin	71.2121
Anidulafungin (LY303366)	71.2121
Indapamide	71.6098
Sulfamethoxypyridazine	72.1212
Canagliflozin	72.3298
Efavirenz	72.6496
Benazepril HCl	72.7414
Fluvoxamine maleate	72.7414
Meropenem	72.7414
Flunarizine 2HCl	73.294
Azilsartan	73.7861
Azelnidipine	73.7861
Trometamol	73.9394
Uracil	73.9394
Amoxapine	73.9394
Piperacillin Sodium	73.9394
Zoxazolamine	73.9394
Phenazopyridine HCl	73.9394
Buspirone HCl	73.9394
Diacerein	73.9394
Chloroambucil	73.9394
Procainamide HCl	73.9394
Guaifenesin	74.1522
Enoxacin	74.1522
Vidarabine	74.1522
Fenofibrate	74.1522
Bleomycin Sulfate	74.2991
Avagacestat (BMS-708163)	74.2991
FT-207 (NSC 148958)	74.2991
Streptozotocin (STZ)	74.2991
Ellagic acid	74.2991
Montelukast Sodium	74.8485
Demeclocycline HCl	74.8485
Empagliflozin (BI 10773)	75.2137
Noradrenaline bitartrate monohydrate	75.2424
Ramipril	75.4234
Amlodipine besylate (Norvasc)	75.4234
Sparfloxacin	75.4234
Teriflunomide	75.7575
Furaltadone HCl	75.7575
MetoclopraMide HCl	75.7575
Benidipine HCl	75.7756
Dexrazoxane HCl (ICRF-187, ADR-529)	75.8567
Dexamethasone (DHAP)	75.8567
Protirelin	76.4958
Luliconazole	76.6666
Rifampin	76.6945
Simvastatin	76.6945
Nepafenac	77.4143
Amisulpride	77.4143
Ruxolitinib (INCB018424)	77.4143
Micafungin Sodium	77.5757
Nizatidine	77.9657
Bindarit	78.155
Alverine Citrate	78.155
Enrofloxacin	78.155
Bromfenac Sodium	78.4848
Epinastine HCl	78.4848
Levetiracetam	78.972
IPI-145 (INK1197)	79.0599
Erlotinib	79.0599
Oxytetracycline (Terramycin)	79.2369
Lacidipine	79.3206
Chlorpropamide	79.3939
Choline Chloride	79.3939
Pramiracetam	79.6113
Rimonabant	79.6113
Benzocaine	80.303
Flufenamic acid	80.303
Ospemifene	80.303
Ledipasvir (GS5885)	80.3419
Esomeprazole Magnesium	80.5081
Cilostazol	80.5296
Flumazenil	80.5296
Acemetacin	81.0676
Nilvadipine	81.0676
Chromocarb	81.2121
Deoxycorticosterone acetate	81.2121
Eliglustat Tartrate	81.624
Pranlukast	81.7793
Letrozole	82.0872
Domiphen Bromide	82.1212
Benzbromarone	82.1212
Loxoprofen	82.906
Nicardipine HCl	83.0303
Tiratricol	83.0303
Meclofenamate Sodium	83.0303
Pyrazinamide	83.0505
Stanozolol	83.0505
Valsartan	83.0505
Budesonide	83.6449
Climbazole	83.9394
Broxyquinoline	83.9394
Isosorbide	83.9394
Doxylamine Succinate	83.9394
TH-302	83.9802
Bosentan Hydrate	83.9802
Rupatadine Fumarate	83.9802
LCZ696	84.1881
Salirasib	84.1881
Oltipraz	84.1881
Dirithromycin	84.8485
Mexiletine HCl	84.8485
Sarafloxacin HCl	85.3472
Vitamin E	85.4701
Sulfadiazine	85.5928
Valaciclovir HCl	85.5928
Florfenicol	85.7575
Liothyronine Sodium	85.7575
Dronedarone HCl	86.0511
Telotristat Etiprate (LX 1606 Hippurate)	86.0511
Sulphadimethoxine	86.0562
Mevastatin	86.6666
Fluorometholone Acetate	86.6666
Serotonin HCl	86.6666
Carteolol HCl	86.6666
Emricasan	86.7522
Nelarabine	86.7601
Temozolomide	86.7601
Enzalutamide (MDV3100)	86.7601
Etodolac	86.7601
Fluoxetine HCl	86.7601
Drospirenone	86.7601
Idoxuridine	86.864
Cinepazide maleate	86.8928
Terazosin	88.0342
Rivastigmine	88.0342
Bifonazole	88.1352
Losartan Potassium (DuP 753)	88.3178
Doripenem Hydrate	88.3178
Omeprazole	88.3178
Zaltoprofen	88.3491
Bazedoxifene Acetate	88.4086
Volasertib (BI 6727)	88.4086
Bemegride	88.4848
Amlodipine	88.5378
Escin	89.3163
Cinchophen	89.3939
Tolperisone HCl	89.3939
Cysteamine HCl	89.3939
Aciclovir	89.4064
Proparacaine HCl	89.4064
Pravastatin sodium	89.8054
Bepotastine Besilate	89.8054
Mezlocillin Sodium	90.303
Betamipron	90.303
Clofibric Acid	90.303
Deoxycholic acid	90.5983
Suvorexant (MK-4305)	90.5983
Nifedipine	90.6775
Bazedoxifene HCl	91.3556
Dacarbazine	91.433
Rufinamide	91.433
Aniracetam	91.433
Povidone iodine	91.8804
Sildenafil Mesylate	91.8804
Atracurium Besylate	91.9487
Deflazacort	91.9487
Mupirocin	92.1212
Ifosfamide	92.9907
Aminothiazole	93.0303
Azaperone	93.0303
Suprofen	93.2199
Acetylcholine Chloride	93.2199
Chlorpromazine HCl	93.7131
Pregnenolone	94.2099
Lapatinib	94.3025
Losmapimod (GW856553X)	94.4445
Tasisulam	94.4445
Nevirapine	94.4911
Rifaximin	94.4911
Acipimox	94.4911
Metoprolol Tartrate	94.4911
Fidaxomicin	94.8485
Tamibarotene	94.8485
Formoterol Hemifumarate	95.6279
Lonafarnib	95.6307
Niflumic acid	95.6307
Naloxone HCl	95.6307
Ilomastat (GM6001, Galardin)	95.7265
Edoxaban	95.7265
Dienogest	96.1059
Gatifloxacin	96.1059
Lidocaine	96.1059
Tetrabenazine (Xenazine)	97.0334
Ranitidine	97.0334
Cimetidine	97.0334
Carbidopa	97.0334
Clevudine	97.087
Edaravone	97.6636
Neratinib (HKI-272)	97.8389
Idasanutlin (RG-7388)	98.2906
S-Ruxolitinib (INCB018424)	98.5433
Enalapril Maleate	98.8184
Entecavir Hydrate	99.2212
Fenoprofen Calcium	99.5758
Duloxetine HCl	99.6071
Lamotrigine	99.9996
Cyclosporin A	100.196
Penciclovir	100.303
Naftopidil	100.786
R788 (Fostamatinib) Disodium	100.786
Betaxolol hydrochloride (Betoptic)	100.847
Aloxistatin	100.855
Epacadostat (INCB024360)	100.855
Flutamide	100.945
Orotic acid (6-Carboxyuracil)	101.375
Alogliptin	101.456
Bufexamac	101.456
Dabigatran Etexilate	101.965
Chlorpheniramine Maleate	102.118
Tacrolimus (FK506)	102.137
Genistein	102.336
Orphenadrine Citrate	102.363
LY2784544	102.554
Rasagiline Mesylate	103.143
Levosimendan	103.143
Ganciclovir	103.389
Batimastat (BB-94)	103.419
Fluvastatin Sodium	103.427
Acarbose	103.894
Naltrexone HCl	104.322
Bethanechol chloride	104.322
Erdosteine	104.661
Perampanel	104.701
Vidofludimus	104.701
Piperine	104.912
Amfebutamone HCl	104.912
Taladegib (LY2940680)	105.501
Esomeprazole Sodium	105.501
Amantadine HCl	105.501
Acadesine	105.932
Diphenhydramine HCl	105.932
Aliskiren Hemifumarate	106.09
Tolbutamide	106.09
LY2157299	106.68
Nalidixic acid	106.68
Bupivacaine HCl	106.68
BAF312 (Siponimod)	107.265
Trimebutine	107.269
Vinpocetine	107.269
S- (+)-Rolipram	107.269
Rivaroxaban	107.281
Benserazide HCl	108.448
Vildagliptin (LAF-237)	108.737
Memantine HCl	108.745
Conivaptan HCl	109.037
Betaxolol	109.627
Pefloxacin Mesylate	109.745
Artemisinin	110.125
Moexipril HCl	110.216
Tebipenem Pivoxil	110.216
Ivabradine HCl	110.805
Formestane	110.805
Apatinib	110.805
Roxatidine Acetate HCl	111.016
Obeticholic Acid	111.111
LDE225 (NVP-LDE225,Erismodegib)	111.395
Varlitinib	111.65
Fosaprepitant dimeglumine salt	111.65
Diclofenac Sodium	111.935
Balofloxacin	111.935
Clevidipine Butyrate	111.984
Cilazapril Monohydrate	111.984
Ibutilide Fumarate	111.984
Rutin	111.984
CAL-101 (Idelalisib, GS-1101)	112.574
Fesoterodine Fumarate	112.574
Metronidazole	113.353
Nicotinamide (Vitamin B3)	113.708
Atorvastatin Calcium	113.752
Dexmedetomidine HCl (Precedex)	113.752
Almotriptan Malate	113.752
Irinotecan HCl Trihydrate	113.752
Vitamin B12	114.062
Rosiglitazone HCl	114.342
Levosulpiride	114.342
Tioxolone	114.563
Xylose	114.931
D-Mannitol	114.931
Tofacitinib (CP-690550) Citrate	114.957
CB1954	114.957
Tropisetron	115.48
Rofecoxib	116.019
Azilsartan Medoxomil	116.019
Atropine	116.11
L-carnitine	116.11
Alvelestat (AZD9668)	116.239
GS-9973	116.239
Moxonidine	116.699
Mubritinib (TAK 165)	116.699
Avobenzone	117.253
Temocapril HCl	117.289
Saxagliptin hydrate	117.521
Gimeracil	117.607
Etoposide	117.913
Detomidine HCl	118.468
Oxybenzone	118.803
Ripasudil (K-115)	118.803
Potassium Iodide	119.38
Lafutidine	119.646
Famotidine	119.646
Adiphenine HCl	119.646
Mestranol	119.646
Silibinin	119.646
Rosuvastatin Calcium	120.236
CX-4945 (Silmitasertib)	120.825
D panthenol	121.368
EPZ-6438	121.368
Marimastat(BB-2516)	121.368
Roflumilast	121.415
Sofosbuvir (PSI-7977, GS-7977)	121.844
Eltrombopag Olamine	122.004
Bromhexine HCl	122.925
Argatroban	123.183
Protionamide	123.728
ArbinoxaMine Maleate	123.932
Levofloxacin	123.988
Gabexate Mesylate	124.361
Rivastigmine Tartrate	124.951
MLN2238	124.951
Sorbitol	124.951
Tenofovir Alafenamide (GS-7340)	125.214
Rebamipide	125.406
DL-Carnitine HCl	125.54
Tolnaftate	126.115
Sitafloxacin Hydrate	126.13
Artemether	126.13
Dextrose	126.719
Cisatracurium Besylate	127.308
Rimantadine	127.533
Ozagrel HCl	127.898
Flunixin Meglumin	128.487
Imidapril HCl	128.487
Guanfacine Hydrochloride	129.06
Prucalopride	129.126
Mecarbinate	130.255
Probucol	130.255
Meclizine 2HCl	130.369
Cyclophosphamide Monohydrate	130.724
Methscopolamine	132.496
Ambrisentan	132.613
Cyproterone Acetate	132.851
Birinapant	132.906
Sulfisoxazole	134.269
Bexarotene	134.381
Pranoprofen	134.978
Tioconazole	135.687
Maraviroc	135.687
Epalrestat	135.687
Phenindione	136.751
Licofelone	137.917
Sulfamethoxazole	138.169
Isoniazid	140.296
Embelin	140.598
Camostat Mesilate	140.776
Terazosin HCl	142.068
Chlormezanone	142.777
Mometasone furoate	144.195
Tropicamide	144.55
Alibendol	149.158
Tiopronin	149.158
Doxifluridine	150.222
Dyclonine HCl	155.185
Pioglitazone HCl	158.375
Tolfenamic Acid	166.174
Lovastatin	169.72
Methoxsalen	170.429
Oxytetracycline Dihydrate	170.429
Nystatin (Fungicidin)	170.783
Triamcinolone	171.847
Meglumine	172.91
Fluticasone propionate	173.619
Irsogladine	176.455
Mirtazapine	177.873
Primidone	178.228
Raltegravir (MK-0518)	181.773
Ketotifen Fumarate	182.482
Miconazole Nitrate	184.254
Nimesulide	191.699
Nefiracetam	192.762
Candesartan Cilexetil	195.598
Nicorandil	198.789
Sulbactam	199.498
Aspartame	199.853
Propylthiouracil	201.271
Sulfamethizole	202.334
Pramipexole dihydrochloride monohydrate	205.17
Sulindac	216.869
Diclazuril	218.996
Uridine	222.186
Urapidil HCl	222.895
Lornoxicam	228.567
Captopril	243.457
Phentolamine Mesylate	300.532

## Sheet: HCT116
Product Name	Relative cell viability （%）
Povidone iodine	26.2911
Perampanel	16.4319
Tofacitinib (CP-690550) Citrate	2.34742
Tepotinib (EMD 1214063)	84.0376
Motolimod (VTX-2337)	66.1972
Edoxaban	4.22535
Puromycin 2HCl	98.5915
Lomitapide Mesylate	100
Salirasib	4.22535
Pexmetinib (ARRY-614)	68.0751
Epacadostat (INCB024360)	12.6761
Terazosin	24.8826
Deoxycholic acid	0
Fingolimod (FTY720) HCl	98.1221
Cilengitide	30.9859
BAF312 (Siponimod)	30.9859
CO-1686 (AVL-301)	69.0141
LEE011	20.6573
Cerdulatinib (PRT062070, PRT2070)	40.8451
Dovitinib (TKI258) Lactate	90.6103
Afatinib (BIBW2992) Dimaleate	97.1831
Ozanimod (RPC1063)	98.1221
Protirelin	21.1268
Escin	28.6385
Tacrolimus (FK506)	22.5352
LDK378	99.061
Idasanutlin (RG-7388)	30.9859
AZD9291	98.5915
Uprosertib (GSK2141795)	75.5869
Lomitapide	100
Elacridar (GF120918)	84.0376
Pexidartinib (PLX3397)	41.784
Napabucasin	96.7136
Loxoprofen	12.6761
Oxybenzone	34.7418
Pimecrolimus	44.1315
EPZ-6438	12.2066
Losmapimod (GW856553X)	39.9061
Rilpivirine	60.0939
Trelagliptin	38.9671
Pilaralisib (XL147)	46.4789
Emricasan	38.0282
CB1954	30.0469
Ripasudil (K-115)	0
Sildenafil Mesylate	30.9859
Guanfacine Hydrochloride	23.4742
MEK162 (ARRY-162, ARRY-438162)	68.5446
Batimastat (BB-94)	22.0657
Alvelestat (AZD9668)	31.4554
Tasisulam	50.7042
Afuresertib (GSK2110183)	65.7277
Voxtalisib (XL765, SAR245409)	70.892
Sunitinib	94.3662
Eliglustat Tartrate	26.2911
Entrectinib (RXDX-101)	98.5915
Efavirenz	35.6808
D panthenol	32.8638
Birinapant	52.5822
Marimastat(BB-2516)	6.57277
KPT-330	94.8357
Poziotinib (HM781-36B)	61.5023
GS-9973	39.4366
Defactinib (VS-6063, PF-04554878)	81.6901
Dasatinib Monohydrate	63.3803
Ulixertinib (BVD-523, VRT752271)	77.4648
Rocilinostat (ACY-1215)	89.2019
Vitamin E	26.7606
ArbinoxaMine Maleate	27.6995
Embelin	22.0657
Ilomastat (GM6001, Galardin)	15.9624
Vidofludimus	64.3192
Aloxistatin	23.0047
Ledipasvir (GS5885)	50.7042
Obeticholic Acid	24.8826
Erlotinib	35.6808
Tenofovir Alafenamide (GS-7340)	20.1878
Otenabant (CP-945598) HCl	45.5399
Rivastigmine	16.4319
Saxagliptin hydrate	21.5962
IPI-145 (INK1197)	11.2676
LY2835219	93.8967
Suvorexant (MK-4305)	42.2535
Sorafenib	87.3239
Filgotinib (GLPG0634)	81.2207
LCZ696	43.662
Docetaxel Trihydrate	81.2207
Oltipraz	49.2958
Empagliflozin (BI 10773)	37.0892
Nelarabine	5.03778
Raloxifene HCl	0
Agomelatine	0
Posaconazole	20.1511
Adapalene	91.1839
Bumetanide	23.1738
Megestrol Acetate	6.54912
Etomidate	0
Glimepiride	0
Rigosertib (ON-01910)	89.6725
Ruxolitinib (INCB018424)	41.3098
Bleomycin Sulfate	67.0025
Fludarabine Phosphate	91.9395
Amuvatinib (MP-470)	73.0479
Prasugrel	0
Altretamine	0
Carmofur	63.2242
Mercaptopurine (6-MP)	23.1738
Felbamate	6.54912
Ivermectin	0
Epothilone B (EPO906, Patupilone)	78.3375
Isotretinoin	0
Clofarabine	77.5819
Flavopiridol (Alvocidib)	77.5819
Leflunomide	0
Ramelteon	5.03778
Amisulpride	0
Cetirizine DiHCl	0
Streptozotocin (STZ)	0
Fluconazole	0
Ketoconazole	0
Amonafide	77.5819
Lopinavir	6.54912
Dacarbazine	45.0882
Topotecan HCl	86.6499
Enzalutamide (MDV3100)	17.8841
Cinacalcet HCl	51.1335
Aniracetam	0
Cilnidipine	30.7305
Dexamethasone (DHAP)	0
Flumazenil	0
Lansoprazole	0
Acitretin	0
Meropenem	0
Dexrazoxane HCl (ICRF-187, ADR-529)	32.2418
Letrozole	20.1511
Dienogest	31.4861
Celecoxib	20.9068
Artemisinin	0
Cilostazol	0
Doxazosin Mesylate	24.6851
Fluoxetine HCl	0
Levetiracetam	0
Bafetinib (INNO-406)	94.2065
Mianserin HCl	0
Epirubicin HCl	85.1385
Temozolomide	0
Entecavir Hydrate	20.9068
Avagacestat (BMS-708163)	20.9068
Asenapine	9.57179
Floxuridine	67.7582
Edaravone	16.3728
Fluvoxamine maleate	17.1285
Lidocaine	2.77078
Doripenem Hydrate	5.79345
Mosapride Citrate	8.06045
Oxaliplatin	70.0252
Tamoxifen	0
Nepafenac	30.7305
Vemurafenib (PLX4032, RG7204)	30.7305
Benazepril HCl	0
FT-207 (NSC 148958)	0
Ellagic acid	8.81612
Gatifloxacin	0
Loratadine	1.25945
Gestodene	0
Nafamostat Mesylate	23.1738
Etoposide	47.3552
Vincristine	86.6499
Rufinamide	9.57179
Acarbose	8.81612
Budesonide	15.6171
Ifosfamide	16.3728
Etodolac	14.1058
Genistein	16.3728
Losartan Potassium (DuP 753)	14.1058
Drospirenone	20.1511
Omeprazole	41.3098
Tolvaptan	0
Idebenone	26.682
Fostamatinib (R788)	23.2017
Dacomitinib (PF299804, PF299)	96.984
Dovitinib (TKI-258) Dilactic Acid	90.0234
Tideglusib	10.6727
Pirfenidone	0
Amoxicillin	0
Linagliptin	0
Cinepazide maleate	0
Enrofloxacin	0
Pramiracetam	0
Mifepristone	10.6727
GSK2126458 (GSK458)	68.4456
Crenolanib (CP-868596)	96.984
Tofacitinib (CP-690550,Tasocitinib)	0
Clindamycin	32.2505
Evacetrapib (LY2484595)	23.2017
Aspirin	1.62391
Bindarit	0
Azilsartan	0
Medetomidine HCl	7.19238
Clindamycin palmitate HCl	25.986
Buflomedil HCl	11.3687
Ciprofibrate	8.58449
TG101348 (SAR302503)	90.7194
Sotrastaurin	16.9372
Carfilzomib (PR-171)	94.1997
Carbazochrome sodium sulfonate (AC-17)	24.5938
Niflumic acid	21.1136
Vildagliptin (LAF-237)	0
Otilonium Bromide	28.0741
Epinephrine HCl	7.19238
Oseltamivir Phosphate	20.4175
Fluocinonide	23.2017
Dolutegravir (GSK1349572)	30.1623
Tivantinib (ARQ 197)	94.1997
Sofosbuvir (PSI-7977, GS-7977)	7.19238
Alogliptin	14.153
Clevudine	32.9466
Ciclopirox ethanolamine	88.6313
Daunorubicin HCl	92.1116
Bosentan Hydrate	0
Diclofenac Potassium	9.28055
L-Thyroxine	12.7608
Lonidamine	49.652
Trametinib (GSK1120212)	69.8377
Varlitinib	32.2505
Lonafarnib	25.986
Camostat Mesilate	31.5544
Rivaroxaban	0
Rimonabant	66.3574
Pravastatin sodium	16.2411
Rupatadine Fumarate	14.153
Diclofenac Diethylamine	14.849
Gliclazide	30.1623
Clorsulon	0
Ibrutinib (PCI-32765)	56.6126
TH-302	37.819
Galeterone	11.3687
Prucalopride	5.80026
Paroxetine HCl	55.9165
Cabazitaxel	81.6707
Bepotastine Besilate	22.5057
Azelnidipine	57.3086
Ambroxol HCl	28.7702
Acemetacin	0.231788
Arecoline	18.3293
Resminostat	93.5037
Canagliflozin	12.7608
Dabrafenib (GSK2118436)	40.6032
Cobicistat (GS-9350)	16.2411
Zaltoprofen	21.8096
Bufexamac	48.2599
Fosaprepitant dimeglumine salt	15.5451
Alverine Citrate	34.3387
Naloxone HCl	19.7214
Tioxolone	12.0648
Noradrenaline bitartrate monohydrate	21.1136
Nilvadipine	57.3086
Dinaciclib (SCH727965)	80.9746
BYL719	46.1717
S-Ruxolitinib (INCB018424)	39.9071
Pazopanib	57.3086
Lamotrigine	27.3781
Rofecoxib	39.9071
Azilsartan Medoxomil	45.4756
Chlorhexidine HCl	87.9352
Indapamide	17.1381
Thiabendazole	3.66057
Oxybutynin	0
Cefditoren Pivoxil	0
Vidarabine	8.65225
Ranolazine	6.15641
Amlodipine besylate (Norvasc)	29.1181
Carvedilol	33.6106
Chenodeoxycholic Acid	12.1464
Diltiazem HCl	1.66389
Sparfloxacin	0
Mitotane	30.6156
Guaifenesin	1.66389
Enoxacin	0
Sulfadiazine	1.16473
Teniposide	69.0516
Ranitidine	0.166389
Chlorpheniramine Maleate	6.15641
Atracurium Besylate	0
Cimetidine	0
Diphenhydramine HCl	0
Felodipine	48.5857
Methylprednisolone	32.6123
Rifabutin	30.1165
Pitavastatin Calcium	54.0765
Chlorprothixene	0
Stanozolol	0
Acadesine	0
Fenoprofen Calcium	0
Butoconazole nitrate	0
Clemastine Fumarate	2.66223
Dapoxetine HCl	0.665557
Deflazacort	0
Meloxicam	22.1298
Nevirapine	30.6156
Rifapentine	19.6339
Oxytetracycline (Terramycin)	15.6406
Tetrabenazine (Xenazine)	24.1265
Acetylcholine Chloride	16.1398
Erdosteine	0
Azithromycin	30.1165
Curcumin	9.15141
Valaciclovir HCl	0
Nizatidine	0
Mesna	27.6206
Esomeprazole Magnesium	42.0965
Suprofen	23.6273
Toremifene Citrate	17.1381
Rifaximin	0
Acipimox	0
Betaxolol hydrochloride (Betoptic)	0
Albendazole Oxide	8.65225
Bifonazole	0
Ganciclovir	0
Carbidopa	0
Methocarbamol	29.1181
Nicotinic Acid	12.1464
Pyrazinamide	3.1614
Ethionamide	0
Simvastatin	53.0782
Aciclovir	0
Proparacaine HCl	0
Flubendazole	88.5191
Pefloxacin Mesylate	0.665557
Roxatidine Acetate HCl	0
Valsartan	0
Prednisolone	38.1032
Nimodipine	31.614
Quetiapine Fumarate	25.1248
Trifluridine	59.5674
Ramipril	9.15141
Nifedipine	26.6223
Pranlukast	0
Chloroxine	0
Metoprolol Tartrate	0
Protionamide	0
Dipyridamole	34.609
Telmisartan	43.0948
Nisoldipine	55.0749
Rifampin	25.1248
Azacitidine	52.0799
Fenofibrate	18.1364
Amiloride HCl	15.1414
Oxfendazole	33.1115
Lomustine	0
Diethylstilbestrol	0
Idoxuridine	0
Hydroxyurea	16.6389
Lafutidine	8.95522
Moexipril HCl	0
Dexmedetomidine HCl (Precedex)	0
Rasagiline Mesylate	0
Dronedarone HCl	100.896
Naftopidil	22.6866
Dabigatran Etexilate	11.3433
Aliskiren Hemifumarate	0
LY2157299	0
Nalidixic acid	6.56716
Tolbutamide	3.58209
Moxonidine	0
Clevidipine Butyrate	2.38806
Betaxolol	5.37313
Naltrexone HCl	3.58209
Conivaptan HCl	14.3284
S- (+)-Rolipram	0
Taladegib (LY2940680)	19.1045
R788 (Fostamatinib) Disodium	39.403
Esomeprazole Sodium	9.55224
Orotic acid (6-Carboxyuracil)	0
Levosimendan	37.6119
Ozagrel HCl	0
Cilazapril Monohydrate	0
Detomidine HCl	0
Levosulpiride	4.1791
Ibutilide Fumarate	0
Bazedoxifene HCl	79.403
Tebipenem Pivoxil	0
Formestane	1.79104
Volasertib (BI 6727)	96.1194
Piperine	22.6866
Amantadine HCl	27.4627
Argatroban	11.3433
Adiphenine HCl	16.1194
Almotriptan Malate	0
Flunixin Meglumin	0
Probucol	0
Atropine	0
Bazedoxifene Acetate	86.5672
Mubritinib (TAK 165)	47.1642
Fesoterodine Fumarate	0
Rutin	17.3134
Amfebutamone HCl	26.8657
Mecarbinate	25.6716
Duloxetine HCl	37.0149
Ambrisentan	0
Imidapril HCl	0
Licofelone	0
Roflumilast	0
Rosuvastatin Calcium	0
Irinotecan HCl Trihydrate	57.3134
CX-4945 (Silmitasertib)	58.5075
Silibinin	25.0746
Benserazide HCl	38.209
Rosiglitazone HCl	27.4627
Trimebutine	23.8806
Bexarotene	0
Vinpocetine	25.6716
Dextrose	8.95522
Neratinib (HKI-272)	53.7313
Telotristat Etiprate (LX 1606 Hippurate)	71.0448
Apatinib	42.9851
Artemether	0.597015
D-Mannitol	34.6269
Bupivacaine HCl	38.806
Atorvastatin Calcium	31.0448
Ivabradine HCl	13.1343
Temocapril HCl	16.1194
Lapatinib	42.9851
Xylose	21.4925
LDE225 (NVP-LDE225,Erismodegib)	37.6119
LY2784544	66.2687
CAL-101 (Idelalisib, GS-1101)	38.806
Cyclosporin A	69.2537
L-carnitine	38.209
Bethanechol chloride	29.8507
Famotidine	23.8806
Rivastigmine Tartrate	18.5075
Gabexate Mesylate	11.9403
Cisatracurium Besylate	17.3134
Mestranol	25.6716
Sitafloxacin Hydrate	47.1642
MLN2238	6.56716
Eltrombopag Olamine	24.4776
DL-Carnitine HCl	20.8955
Sorbitol	28.0597
Chlorpromazine HCl	38.209
Potassium Iodide	17.5043
Flutamide	15.9445
Haloperidol	18.5442
Enalapril Maleate	0
Sulphadimethoxine	0
Sarafloxacin HCl	0
Elvitegravir (GS-9137, JTK-303)	63.2582
Formoterol Hemifumarate	0
Rebamipide	23.2236
Memantine HCl	28.9428
Gimeracil	0
Tropisetron	10.7452
Fluvastatin Sodium	47.1404
Phenindione	0.866551
Menadione	88.7348
Rimantadine	6.58579
Methscopolamine	0
Maraviroc	0
Chlormezanone	0
Epalrestat	0
Cyproheptadine HCl	8.66551
Cyclophosphamide Monohydrate	2.94627
Nicotinamide (Vitamin B3)	0
Tioconazole	19.0641
Alibendol	0
Methoxsalen	0
Primidone	0
Amiodarone HCl	20.6239
Raltegravir (MK-0518)	0
Ketotifen Fumarate	0
Aspartame	0
Doxifluridine	9.18544
Tolnaftate	2.42634
Vitamin B12	21.1438
Tropicamide	8.66551
Irsogladine	3.4662
Miconazole Nitrate	22.7036
Nefiracetam	0
Meclizine 2HCl	0
Pyrimethamine	46.6205
Urapidil HCl	5.54593
Candesartan Cilexetil	12.825
Pioglitazone HCl	0
Terazosin HCl	0
Diclofenac Sodium	16.4645
Pregnenolone	11.2652
Triamcinolone	0
Sulfamethizole	2.42634
Nicorandil	0
Mometasone furoate	45.5806
Sulindac	0
Diclazuril	12.825
Phentolamine Mesylate	0
Lornoxicam	0
Bromhexine HCl	0
Avobenzone	24.2634
Sulfamethoxazole	8.66551
Nystatin (Fungicidin)	21.1438
Sulbactam	12.825
Tamoxifen Citrate	39.8614
Propylthiouracil	8.14558
Pramipexole dihydrochloride monohydrate	10.7452
Uridine	0.866551
Nimesulide	1.90641
Captopril	10.7452
Lovastatin	20.104
Amlodipine	33.1023
Sulfisoxazole	8.66551
Isoniazid	5.54593
Tolfenamic Acid	0
Meglumine	14.3847
Fluticasone propionate	5.54593
Mirtazapine	0
Flunarizine 2HCl	13.8648
Dyclonine HCl	6.06586
Oxytetracycline Dihydrate	48.7002
Tiopronin	37.2617
Metronidazole	35.182
Crystal Violet	95.4939
Levofloxacin	14.3847
Pranoprofen	28.4229
Aripiprazole	34.1421
Lacidipine	41.4211
Benidipine HCl	47.6603
Fenticonazole Nitrate	55.9792
Cyproterone Acetate	36.2218
Orphenadrine Citrate	25.8232
Balofloxacin	23.7435
Chlorpropamide	24.2029
Uracil	16.3768
Cyclandelate	25.942
Antazoline HCl	28.9855
Chlorocresol	24.6377
Bosentan	25.5073
Oxaprozin	33.7681
Prucalopride Succinat	30.2899
Diacerein	24.6377
Cyclobenzaprine HCl	33.3333
Diphenidol HCl	28.116
Cyromazine	23.3333
Climbazole	23.7681
Cinchophen	35.5073
Tolperisone HCl	52.029
Benzocaine	39.8551
Benzbromarone	40.7247
Zoxazolamine	38.9855
Bromfenac Sodium	39.4203
Flufenamic acid	42.029
Ospemifene	41.1594
Promethazine HCl	48.9855
Teriflunomide	35.0725
Mezlocillin Sodium	28.5507
Betamipron	35.942
Florfenicol	37.6812
Montelukast Sodium	35.5073
Piperacillin Sodium	38.9855
Phenazopyridine HCl	42.8986
Sulfamethoxypyridazine	40.7247
Vinorelbine Tartrate	92.8986
Anidulafungin (LY303366)	42.4638
Procainamide HCl	33.3333
Coumarin	29.8551
Nicardipine HCl	43.7681
Chlorquinaldol	70.2899
Furaltadone HCl	55.5073
Dirithromycin	37.2464
Mevastatin	45.942
Doxylamine Succinate	40.7247
Epinastine HCl	48.116
Oxiracetam	44.2029
Micafungin Sodium	38.9855
Meclofenamate Sodium	41.1594
Choline Chloride	39.4203
Nifuroxazide	76.3768
Broxyquinoline	32.029
Isosorbide	32.029
Valnemulin HCl	41.5942
Mexiletine HCl	35.942
Cetrimonium Bromide (CTAB)	93.3333
Buspirone HCl	41.1594
Rotigotine	42.8986
Chloroambucil	38.9855
Salmeterol Xinafoate	42.4638
Cetylpyridinium Chloride	100.29
Penciclovir	16.3768
Ethacridine lactate monohydrate	84.2029
Cysteamine HCl	41.1594
Liothyronine Sodium	39.4203
Fidaxomicin	49.4203
Deoxycorticosterone acetate	35.942
Luliconazole	49.4203
Carteolol HCl	45.942
MetoclopraMide HCl	33.3333
Mupirocin	60.2899
Sulfaguanidine	34.6377
Tiratricol	36.8116
Bemegride	40.2899
Clofibric Acid	34.6377
Amoxapine	44.2029
Fluorometholone Acetate	38.116
Serotonin HCl	35.5073
Tamibarotene	37.6812
Demeclocycline HCl	54.6377
Digoxin	98.5507
(R)-(+)-Atenolol	42.8986
Trometamol	31.1594
Domiphen Bromide	99.4203
Aminothiazole	31.1594
Chromocarb	36.8116
Azaperone	45.942
Oxybuprocaine HCl	26.8116
Tranylcypromine (2-PCPA) HCl	25.0725
Ebastine	68.9855
Nelfinavir Mesylate	52.8986
Labetalol HCl	42.029
Anisotropine Methylbromide	42.029
