# Supplementary material for: The Antipsychotic Drug Aripiprazole Suppresses Colorectal Cancer by Targeting LAMP2a to Induce RNH1/miR‐99a/mTOR‐Mediated Autophagy and Apoptosis
Source: Adv Sci (Weinh). 2024 Nov 8;11(48):2409498. doi: 10.1002/advs.202409498 (PMC11672294; doi:10.1002/advs.202409498)
Supplement: Supplementary file 4 — Supplemental Table 3 [file ADVS-11-2409498-s004.xlsx]

## Sheet: Sheet1
ID	FC	p-val
DEN4C	0.0412386	5.81159e-05
ERD22	0.16992	0.0433515
ZNFX1	0.208586	0.0313544
VP33B	0.272609	0.00325232
PLK1	0.31482	0.00926421
DDX49	0.337558	0.000251048
CLD7	0.346005	0.00451834
RPA34	0.346728	0.0255266
TYSY	0.351374	4.51147e-05
S10A6	0.360525	0.0106179
NU214	0.365037	0.000135887
HEAT1	0.365783	0.00477603
NU153	0.368867	0.00715071
UT14A	0.38607	0.0309793
KTAP2	0.40095	0.000193335
CIP2A	0.414425	0.0257641
ROCK1	0.425344	0.0159342
PNO1	0.426713	0.000685312
AAGAB	0.430482	0.0491984
MT1X	0.435289	9.36821e-06
DLGP5	0.439588	0.000318929
NOP16	0.441734	9.36319e-06
BTAF1	0.443381	0.0193809
TCAF1	0.447448	0.000358327
PRI2	0.449701	0.00102583
TIM	0.452058	0.000453563
SCAFB	0.455432	0.00209852
ORNT1	0.455663	0.0402704
RIR2	0.462353	3.32508e-06
CCNL2	0.462955	0.0312169
S41A3	0.464524	0.0493715
TBL3	0.46786	0.000658203
WDR62	0.469759	0.0346156
MD2L1	0.473749	1.47715e-05
PDD2L	0.474063	3.58032e-05
PTPM1	0.475178	0.0312376
PIN4	0.475783	0.013016
UBE2S	0.476529	0.00183483
KIF2C	0.486275	0.0219745
CYTM1	0.489584	0.000521544
TF2H4	0.499238	0.0267123
QRIC1	0.499723	0.00276644
F111A	0.505564	0.0136389
BYST	0.505855	9.05264e-05
CCDB1	0.506722	0.000535576
SPC24	0.510422	0.0361345
TF3C3	0.511092	0.0205881
S35B2	0.51719	9.73847e-05
RT14	0.5192	0.000188569
FACE2	0.519574	0.000405075
RN114	0.526421	0.0316151
ITPK1	0.527051	0.00065087
POP1	0.527748	0.0366524
BTF3	0.530092	0.000701
MI4GD	0.531524	0.0100437
RS28	0.532375	7.77317e-06
QCR6	0.536069	0.0314514
FBRL	0.537921	0.00119854
KAP0	0.537962	0.000716504
UN93B	0.545254	0.0421854
RIOK2	0.545263	0.0049762
RS30	0.546561	5.86392e-06
PYRD1	0.552915	0.0139281
RB	0.555487	5.89344e-06
TF3C5	0.556848	0.00104508
KLK6	0.559212	0.000280809
CSDE1	0.559253	1.42573e-05
BIG2	0.559755	0.00736496
NU160	0.56154	0.0236313
CD123	0.56539	5.97306e-06
NU6M	0.566489	0.0192201
SMRD2	0.56969	0.0164952
UBAP2	0.570231	0.0109626
CYB	0.572621	0.00408409
NAT10	0.57346	0.0278574
CSTF2	0.576593	0.0295535
CTF8A	0.576751	0.0415794
DPH6	0.578105	0.00222528
NUP85	0.578159	0.00256977
PRP4	0.578709	0.00512911
JTB	0.579675	0.0093048
HELLS	0.580995	0.0187756
TPPC5	0.581768	0.00168703
TM87A	0.583151	5.18422e-05
NEP1	0.58496	0.0094517
MET15	0.586457	0.000840035
HDAC2	0.587256	0.0408097
DHX37	0.588142	0.0411793
COTL1	0.58822	0.00102765
RBM14	0.58857	0.00591331
TRI11	0.590154	0.00238877
RBP56	0.590546	5.13034e-05
UTP6	0.594421	0.0363484
U520	0.594696	1.48243e-05
T2AG	0.595439	0.0150747
RS27	0.596446	0.00205926
RAGP1	0.596706	0.000104695
PLRG1	0.59749	0.0378503
HMGA1	0.597644	0.00656431
PHF5A	0.599348	0.0290884
YBOX3	0.601149	8.34587e-07
TPPC9	0.60174	0.0356087
UBR7	0.604975	0.00250451
PKCB1	0.607431	0.00249412
TM189	0.608065	0.000484888
TENS4	0.60859	0.0200679
GNL3	0.613974	0.00308799
LPCT4	0.614053	0.00851553
UBP2L	0.614772	0.000986671
U3IP2	0.616875	0.0118587
UCRI	0.620296	0.00031563
VPS45	0.621172	0.0444169
SUGP1	0.622007	0.00806581
MFAP1	0.622395	0.0117728
CTL2	0.623865	0.0141911
PAIRB	0.62437	0.00414507
VMP1	0.624642	0.00702308
KIF11	0.626284	0.00369576
SIA4C	0.626631	0.00244585
MBD3	0.626838	0.000733908
TOP2B	0.628193	0.0286735
NU2M	0.630242	0.00089282
IMA1	0.630415	5.32619e-05
CNDD3	0.630453	0.00259262
TPPC4	0.631106	0.0260289
PP6R3	0.634004	0.00300419
PARN	0.634969	0.0193504
QCR9	0.635429	0.00933287
MO4L1	0.635829	0.0267674
AGAP3	0.636805	0.00168104
RL31	0.637513	0.00197126
CK098	0.640901	0.0012643
MCMBP	0.642708	0.00640352
MED23	0.644949	0.00672941
ZGPAT	0.645327	9.03188e-06
CAB45	0.64567	0.00661189
DDX21	0.645895	0.0120888
NDUS4	0.64614	0.000368752
UNG	0.646229	0.00533611
CMTR2	0.646853	0.000641852
UBE2C	0.65156	0.0314174
FANCI	0.653143	0.00196906
YBOX1	0.656175	0.000265154
CDK1	0.656272	0.0010382
KITH	0.656348	0.00708858
MIA40	0.657197	0.00573408
MTA2	0.657563	0.00313588
PTMA	0.658247	1.84346e-06
RNH2A	0.658518	0.00246214
NADAP	0.659534	0.00441074
KIFC1	0.660365	0.00282002
SMCE1	0.66156	0.0422104
STAG2	0.661958	0.00327807
BZW1	0.662751	0.00884305
68MP	0.664238	0.0103022
FUS	0.665243	0.000281013
PA24A	0.665961	0.00039442
PGTB2	0.666011	0.000141554
RBGP1	1.50155	0.00661461
K1C18	1.50167	0.000515621
CRK	1.50173	0.004215
GFPT1	1.50174	3.32253e-05
FUCO	1.50334	0.00901783
MARCS	1.50408	0.00863146
VAT1	1.50456	0.000176183
SEC13	1.50473	0.000151805
PLD3	1.50567	0.010957
P3C2A	1.50808	0.0301586
FAAA	1.51241	0.020063
NDUA8	1.5168	0.000786349
GIT1	1.51831	0.0236287
RB27B	1.51937	0.0232167
LYPA1	1.51961	0.00272919
LAMC1	1.52032	0.0133662
RN213	1.523	0.00648643
PFD5	1.52397	0.00493873
DJC10	1.5259	0.0411167
PCCB	1.52603	0.00292067
CAPG	1.52726	0.00142659
MBOA7	1.53001	0.000728092
DHCR7	1.53106	2.47311e-05
COQ9	1.53367	0.00818528
GLOD4	1.53421	4.53159e-05
DDAH2	1.53519	0.000170436
QORX	1.53597	0.00107839
GARS	1.53615	0.000154662
PPM1B	1.53617	0.0372901
THIL	1.53921	0.000210693
HNRPL	1.53988	0.000192346
THIOM	1.54192	0.0476425
GPI8	1.54205	0.0171728
PFD2	1.5464	0.000166142
IFM2	1.54908	0.013451
ETHE1	1.54924	0.00798273
GPX2	1.55028	0.00166217
ATG9A	1.55043	0.000107461
MILK1	1.55054	0.000650369
ACSL5	1.55196	0.00362049
SHOC2	1.55219	0.0425846
ACADM	1.55234	0.00025519
UBXN7	1.55316	0.0218736
ODPA	1.5544	0.0188895
SPB8	1.55593	0.000257691
WDR55	1.5561	0.0129826
SRC8	1.55705	0.000848681
G6PE	1.56051	0.0116804
MGT5A	1.56152	0.0218894
MAGD2	1.56226	0.0452337
SYAC	1.56247	1.92616e-06
ANR22	1.56357	0.00179434
ALAT2	1.56379	0.0144071
QSOX1	1.56694	0.043709
ROA3	1.56809	5.95945e-05
ALAT1	1.56865	0.00517808
DRS7B	1.5691	0.00159276
SYVN1	1.56993	0.00843642
THTR	1.57026	0.00187144
RFA3	1.57259	3.66482e-05
PCAT1	1.57404	0.000284191
ADT1	1.5748	0.00184468
AL3A1	1.57512	7.20353e-05
DAZP1	1.57679	0.000136551
GTR1	1.57867	2.40869e-05
CN166	1.58018	4.13757e-06
PA1B2	1.58167	0.00491919
PON2	1.58349	0.000548232
C43BP	1.58496	0.00269473
TMED3	1.58559	0.00144794
RN149	1.58616	2.01963e-05
HAX1	1.58617	0.00456292
PTER	1.58903	0.00156974
LNP	1.58959	0.00313218
K2C8	1.59067	6.80165e-06
PABP2	1.59283	0.000293747
MCE1	1.59329	0.0213647
TM87B	1.59375	7.20159e-05
ARI1	1.59396	0.0477846
RIPK3	1.5972	0.0259453
ODBA	1.59819	0.000514098
ERO1A	1.59831	0.000322323
FETUA	1.60155	1.74506e-05
ATP9A	1.60558	0.0260752
VAMP8	1.60572	0.0116334
DHB2	1.60604	4.6717e-05
HNRL2	1.60761	6.67252e-05
AOFA	1.60786	9.84808e-05
NIPA	1.60911	0.0201493
TBCA	1.61082	0.0047593
PDPK1	1.61168	0.00598833
CTR1	1.61205	0.000520282
GLYG	1.61712	0.00592471
AK1BA	1.61749	0.000953678
SNTB1	1.61767	0.00137447
RT06	1.61823	0.000218336
NBN	1.61934	0.0229848
K1C19	1.62357	0.000343903
DCAKD	1.62474	0.00126568
P5CR1	1.62624	0.000535695
DAF	1.62697	0.0358712
NIT1	1.62776	0.0105852
KC1G1	1.62939	0.0207767
GELS	1.62959	0.000188762
SBP1	1.63103	0.00363031
1A24	1.63202	0.00433381
NNMT	1.63214	0.000687299
PDCD5	1.63231	0.000234057
SHLB2	1.63408	0.00117306
STX3	1.63547	0.0231383
SYSC	1.63596	0.000698927
PPID	1.63645	0.00209091
RICTR	1.63753	0.0131731
FABP5	1.63769	0.00979572
ISOC2	1.63875	0.0260877
CUTA	1.64	0.00082362
MACD1	1.64139	0.0246744
SRPK2	1.64784	0.000924557
NLTP	1.64926	0.0179224
SQSTM	1.6535	0.00112107
NPC1	1.65568	0.00681678
HNRH2	1.65785	0.0030905
CXAR	1.65818	0.00052375
PHS	1.66275	0.0321062
ACS2L	1.6644	2.50765e-06
DHX32	1.66853	9.96908e-05
MUC13	1.67013	0.00242909
FRMD8	1.6736	0.00328749
VSIG2	1.6793	0.00453237
MMAB	1.68007	0.000743108
TPSN	1.6821	0.00122571
GYS1	1.69333	0.00908088
K1C23	1.69731	0.00108028
TR10B	1.69875	0.00304296
MGLL	1.70306	3.48785e-05
BDH	1.70453	0.00707485
ANX13	1.70528	2.09394e-07
ERP29	1.70604	0.000323775
MARE2	1.70626	0.00900826
PLPL2	1.70755	0.0105969
KI13B	1.71315	0.00577447
PEPD	1.71352	0.0025926
DHRS1	1.71517	0.000180372
AGRG1	1.7153	0.0010158
GPDA	1.71862	0.00806109
CLIC4	1.71943	0.0104725
ECSIT	1.72035	0.0197855
PYGB	1.72234	8.61895e-06
HBD	1.72278	0.000164989
CTGE5	1.72285	0.00129571
ROA2	1.723	0.000198399
TINAL	1.72378	0.0141696
MVP	1.7266	0.000208708
NUDT9	1.72916	0.0145094
GMFB	1.72971	0.0478424
ACSF2	1.73018	0.00669781
GSTT1	1.73325	6.97476e-05
PGFS	1.73484	0.0439927
PTN6	1.73597	1.47496e-05
ZA2G	1.74211	0.000152134
NUCB2	1.74314	0.00612272
S2540	1.74827	0.00077907
PDRG1	1.75146	1.81592e-05
ABRAL	1.75156	0.000999573
GON7	1.75269	0.00093609
IREB2	1.75505	0.00566525
4F2	1.75565	0.000437546
1B14	1.76246	0.00337965
IDHC	1.76295	2.74761e-06
ATLA3	1.76396	0.0015409
HEXA	1.76526	0.00151602
ADPGK	1.76807	0.000506464
CP51A	1.76935	0.000909632
FNTA	1.77172	5.2724e-05
ACSL1	1.77223	0.0184533
CKAP4	1.77517	0.0028509
WIPF2	1.77617	0.000146102
PI42C	1.77909	0.000250593
ATP5H	1.77919	1.15126e-05
SC24D	1.78244	8.93528e-05
SNX8	1.78369	0.0050353
6PGL	1.79505	0.000664382
1C04	1.79759	4.966e-05
OAT	1.79763	2.77859e-05
HNRDL	1.80379	0.00168925
HKDC1	1.80889	0.000192444
GPT	1.81102	0.000534901
SERB	1.81327	0.000287403
S10AB	1.8161	0.000281173
CATD	1.82027	0.000715502
HSPB1	1.82315	3.60051e-05
ACDSB	1.82905	0.00649931
SRP09	1.83254	0.00173903
VATG1	1.83812	0.0261121
ERG7	1.84211	0.000961066
ANXA9	1.8524	0.00712259
ACOT9	1.85351	0.0366123
NDK3	1.85632	3.25488e-06
S38A1	1.85715	0.00900492
GSTCD	1.85763	0.0321834
AK1C3	1.86063	0.000343555
FAD1	1.86377	0.047174
GBG12	1.86496	0.000169687
TPPP3	1.87207	0.00365105
PRDX5	1.88061	0.00230792
SKT	1.88608	0.00877664
THEM4	1.88937	0.00032354
S39A7	1.89169	0.0258389
APOC3	1.89687	9.02913e-06
HBA	1.89879	1.04223e-05
RDH11	1.90626	0.000815941
RS12	1.90735	4.57979e-05
CATC	1.91145	0.00376471
PZP	1.92134	0.0332075
GPX4	1.92152	1.41904e-05
DHC24	1.92199	0.000206239
S10AA	1.92246	0.00264239
TPMT	1.93058	0.0443381
ACSL3	1.93112	0.0285713
SH3L3	1.93299	7.80259e-06
MSH6	1.93395	5.31114e-05
OSBL2	1.93853	0.000247723
GFRP	1.94774	0.0175931
SAP	1.95598	0.000102752
PGRC2	1.95738	6.43524e-06
BET1	1.96065	0.0137138
GRN	1.96106	0.00220628
KIME	1.96266	0.0293498
RAB10	1.96661	0.00025161
SELO	1.97488	0.00043286
HNRPC	1.97645	9.34159e-07
QPCT	1.97754	0.0132747
RNT2	1.98296	0.000301654
SERC	1.99818	1.14185e-05
AK1C1	2.00486	0.000705928
SODM	2.01051	0.00605011
K1C20	2.01284	1.16532e-05
PDCD4	2.01591	0.000118903
ISG15	2.01741	7.81913e-06
TSN1	2.02036	1.50377e-05
TIM8A	2.02114	0.0151074
PGRC1	2.02458	0.0131578
NDUB9	2.02471	0.0341748
RB22A	2.05177	0.000122585
F213A	2.06277	0.00126723
COX5B	2.0661	0.0194025
RALY	2.0685	0.0302006
MANBA	2.07111	0.00774674
S100P	2.08354	2.64325e-06
CAYP1	2.08419	6.70586e-05
PPGB	2.0891	0.032606
VIP2	2.0988	0.000536562
APOA1	2.10371	0.000137319
LICH	2.1109	0.000974706
NEUR1	2.11811	2.32028e-05
PNKP	2.12381	0.00707717
SIR5	2.15308	0.0394476
TXD17	2.1685	6.66501e-06
ERG1	2.16961	7.81949e-06
NPC2	2.16995	0.000599983
DOPD	2.18657	0.0286722
ARMX3	2.1956	0.00329536
GALT4	2.2068	0.0249738
ALBU	2.21339	3.30052e-06
VTDB	2.22082	0.00234279
ATP5J	2.23529	0.00738604
ATLA2	2.26916	0.0200061
DHTK1	2.27149	0.0215385
UBP7	2.27283	0.00885692
ASNS	2.2807	0.000253503
REEP4	2.28473	0.0266641
ITIH2	2.28546	0.000254145
44819	2.30695	0.000462305
IN35	2.32011	0.00514241
SERA	2.32942	0.00113039
ERGI1	2.33736	4.49701e-05
PK1IP	2.37494	0.0156809
PLPHP	2.38273	0.0108446
QCR7	2.38551	0.00724394
NDK8	2.42882	0.0247103
TETN	2.43323	0.000229458
COX5A	2.44618	2.38365e-05
ASSY	2.45164	0.000826061
SH3L1	2.45203	0.000168414
TSN3	2.45632	5.90675e-05
RETST	2.46204	1.64979e-05
CYC	2.48885	0.000309292
TRFL	2.5109	8.74263e-05
NNRD	2.51598	0.00104471
APLP2	2.52237	3.43623e-06
NDRG1	2.52685	0.000140606
A2MG	2.52791	1.62492e-05
FKBP8	2.53797	0.0448383
MIF	2.59298	0.000731529
ACADS	2.62767	0.000289143
GSK3A	2.64745	0.0040468
UN13D	2.68457	0.0321862
B2MG	2.76977	2.27806e-05
MLP3B	2.77293	2.98111e-05
SF3B5	2.83436	0.000856275
A4	2.84054	0.000229612
PCKGM	2.8806	1.97198e-06
NGAL	2.88835	2.68185e-05
S10A4	2.9929	0.00637599
GNA13	3.02888	0.0306965
NIBAN	3.0886	0.000211356
ITM2B	3.1112	7.77011e-05
LYSC	3.25623	6.24944e-05
FDFT	3.32526	1.35235e-05
TIM13	3.56745	0.00329119
CYTC	3.76561	0.000121666
COA7	3.83289	0.000237414
CX6B1	3.84361	0.000982925
S38A2	4.15867	0.000285761
RPGP1	4.23334	0.00623107
TIM8B	5.11411	8.47972e-06
DREB	5.67974	0.00586683
BAF	5.99121	0.000192861
GDF15	6.44927	9.07471e-05
